# Supplementary material for: HEARTS in the Americas clinical pathway. Strengthening the decision support system to improve hypertension and cardiovascular disease risk management in primary care settings
Source: Front Cardiovasc Med. 2023 Apr 26;10:1102482. doi: 10.3389/fcvm.2023.1102482 (PMC10169833; doi:10.3389/fcvm.2023.1102482)
Supplement: Supplementary file 1 [file Table1.xlsx]

## Sheet: Hoja1
Clinical Pathways and other Treatment Protocols
HEARTS Countries	Hypertension Treatment Protocol					Concomitant treatment in high-risk patients
	Step 1	Step 2	Step 3	Step 4	Step 5	Primary prevention	Secondary prevention
Argentina	Amlodipine 5 mg	Amlodipine 5 mg	Amlodipine 5 mg	Amlodipine 10 mg	Amlodipina 10 mg	No specific recommendation	No specific recommendation
		Losartan 50 mg	Losartan 100 mg	Losartan 100 mg	Losartan 100 mg
					HCTZ 25 mg
Bolivia	Losartan 50 mg	Losartan 100 mg	Losartan 100 mg	Losartan 100 mg		Atorvastatin 20 mg	Atorvastatin 40 mg
	HCTZ 25 mg	HCTZ 50 mg	HCTZ 50 mg	HCTZ 50 mg			Aspirin 100 mg
			Amlodipine 5 mg	Amlodipine 10 mg
British Virgin Islands	Amlodipine 10 mg	Amlodipine 10 mg	Amlodipine 10 mg	Amlodipine 10 mg		Atorvastatin 20 mg	Atorvastatin 40 mg
		Lisinopril 20 mg	Lisinopril 40 mg	Lisinopril 40 mg			Aspirin 81 mg
				Indapamide 1.5 mg
Chile	Losartan 50 mg	Losartan 100 mg	Losartan 100 mg	Losartan 100 mg		Atorvastatin 20 mg	Atorvastatin 40-80 mg
	Amlodipine 5 mg	Amlodipine 10 mg	Amlodipine 10 mg	Amlodipine 10 mg			Aspirin 100 mg
			HCTZ 25 mg	HCTZ 50 mg
Costa Rica #	Enalapril 20 mg	Enalapril 40 mg	Enalapril 40 mg	Enalapril 40 mg		Lovastatin 40-80 mg	Rosuvastatin 20-40 mg
	Amlodipine 5 mg	Amlodipine 10 mg	Amlodipine 10 mg	Amlodipine 10 mg			Aspirin 100 mg
			HCTZ 25 mg	HCTZ 50 mg
Cuba #	Enalapril 20 mg	Enalapril 40 mg	Enalapril 40 mg	Enalapril 40 mg		Atorvastatin 20 mg	Atorvastatin 40 mg
	HCTZ 12.5 mg	HCTZ 25 mg	HCTZ 25 mg	HCTZ 25 mg			Aspirin 100 mg
			Amlodipine 5 mg	Amlodipine 10 mg
Dominica *	Lisinopril 20 mg	Lisinopril 40 mg	Lisinopril 40 mg	Lisinopril 40 mg		Atorvastatin 20 mg	Atorvastatin 40 mg
	HCTZ 12.5 mg	HCTZ 25 mg	HCTZ 25 mg	HCTZ 25 mg			Aspirin 100 mg
			Amlodipine 5 mg	Amlodipine 10 mg
Dominican Republic	Candesartan 16 mg	Candesartan 32 mg	Candesartan 32 mg	Candesartan 32 mg		Simvastatin 20 mg	Simvastatin 40 mg
	Amlodipine 5 mg	Amlodipine 10 mg	Amlodipine 10 mg	Amlodipine 10 mg			Aspirin 100 mg
			HCTZ 25 mg	HCTZ 25 mg
Ecuador	Losartan 100 mg	Losartan 100 mg	Losartan 100 mg	Losartan 100 mg		Simvastatin 20 mg	Simvastatin 40 mg
	Amlodipine 5 mg	Amlodipine 5 mg	Amlodipine 5 mg	Amlodipine 10 mg			Aspirin 100 mg
		Chlorthalidone 25 mg	Chlorthalidone 50 mg	Chlorthalidone 50 mg
El Salvador #	Enalapril 20 mg	Enalapril 40 mg	Enalapril 40 mg	Enalapril 40 mg		Atorvastatin 20 mg	Atorvastatin 40 mg
	Amlodipine 5 mg	Amlodipine 10 mg	Amlodipine 10 mg	Amlodipine 10 mg			Aspirin 100 mg
			HCTZ 25 mg	HCTZ 50 mg
Guyana *	Ramipril 5 mg	Ramipril 10 mg	Ramipril 10 mg	Ramipril 10 mg		Atorvastatin 20 mg	Atorvastatin 40 mg
	Amlodipine 5 mg	Amlodipine 10 mg	Amlodipine 10 mg	Amlodipine 10 mg			Aspirin 100 mg
			HCTZ 25 mg	HCTZ 50 mg
Mexico - Chiapas	Telmisartan 40 mg	Telmisartan 80 mg	Telmisartan 80 mg	Telmisartan 80 mg		Atorvastatin 20 mg	Atorvastatin 40 mg
	Amlodipine 5 mg	Amlodipine 10 mg	Amlodipine 10 mg	Amlodipine 10 mg			Aspirin 100 mg
			HCTZ 12.5 mg	HCTZ 25 mg
Mexico - Sonora	Telmisartan 40 mg	Telmisartan 80 mg	Telmisartan 80 mg	Telmisartan 80 mg		Atorvastatin 20 mg	Atorvastatin 40 mg
	Amlodipine 5 mg	Amlodipine 10 mg	Amlodipine 10 mg	Amlodipine 10 mg			Aspirin 100 mg
			HCTZ 12.5 mg	HCTZ 25 mg
Mexico - Yucatan	Telmisartan 40 mg	Telmisartan 80 mg	Telmisartan 80 mg			Atorvastatin 20 mg	Atorvastatin 40 mg
	Amlodipine 5 mg	Amlodipine 10 mg	Amlodipine 10 mg				Aspirin 100 mg
			Chlorthalidone 25 mg
Panama	ACEi or ARB or CCB or TZ	1 drug at maximum dose	2 drugs at maximum	3 drugs at maximum	3 drugs at maximum	No specific recommendation	No specific recommendation
	at 50% of maximum dose	or 2 drugs at 50% of	dose or 3 drugs at 50%	dose	dose + Spironolactone
		maximum dose	of maximum dose		12.5 to 25 mg
Peru ⱡ	Losartan 100 mg	Losartan 100 mg				No specific recommendation	Atorvastatin 40 mg
	HCTZ 12.5 mg	HCTZ 12.5 mg
		Amlodipine 5 mg
Sanit Lucia *	Losartan 50 mg	Losartan 100 mg	Losartan 100 mg	Losartan 100 mg		Atorvastatin 20 mg	Atorvastatin 40 mg
	Amlodipine 5 mg	Amlodipine 10 mg	Amlodipine 10 mg	Amlodipine 10 mg			Aspirin 81 mg
			Chlorthalidone 12.5 mg	Chlorthalidone 25 mg
Trinidad & Tobago	Lisinopril 10 mg	Lisinopril 20 mg	Lisinopril 20 mg	Lisinopril 40 mg		Rosuvastatin 20 mg	Rosuvastatin 40 mg
	Amlodipine 5 mg	Amlodipine 5 mg	Amlodipine 10 mg	Amlodipine 10 mg			Aspirin 81 mg
				Bendrofluazide 2.5 mg
	* Uses a single-pill combination of the first two drugs
	# Enalapril is used twice a day
	ⱡ Uses Losartan twice a day and recommends Enalapril as second option
	HCTZ: Hydrochlorothiazide
	ACEi: Angiotensin-converting enzyme inhibitor
	ARB: Angiotensin Receptor Blocker
	CCB: Calcium Channel Blocker
	TZ: Thiazide/Thiazide like agent
