# Supplementary material for: HEARTS in the Americas clinical pathway. Strengthening the decision support system to improve hypertension and cardiovascular disease risk management in primary care settings
Source: Front Cardiovasc Med. 2023 Apr 26;10:1102482. doi: 10.3389/fcvm.2023.1102482 (PMC10169833; doi:10.3389/fcvm.2023.1102482)
Supplement: Supplementary file 2 [file Table2.xlsx]

## Sheet: Evaluación de protocolos
HEARTS in the Americas	REQUIREMENTS TO OPTIMIZE THE PROTOCOL IMPLEMENTATION																	Implementation Score	BLOOD PRESSURE TREATMENT											CARDIOVASCULAR RISK MANAGEMENT									CVD risk approach Score	Total Score
																														*The protocol should explicitly define what is considered high cardiovascular risk for the country.
	Name of the Country or Region	Current Protocol Type	1. Does the protocol establish a clear course of action?	2. Does the protocol have a linear (non-branching) structure?	3. Is the protocol primary healthcare based?	4. How many treatment steps are in the protocol? (Considering 4 optimal to 6 acceptable)	5. Does the protocol include a hypertension screening strategy for all adults?	6. Does the protocol promote a strategy that allows BP measurment by certified non-physician health workers?	7. Does the protocol explicitly establish repeat BP measurement if the first BP reading is elevated?	8. Does the protocol indicate an assessment of treatment adherence?	9. Does the protocol establish a follow-up visit every 2-4 weeks until BP control is achieved?	10. Does the protocol establish a follow-up visit every 3-6 months for low- and moderate-risk patients once the BP is under control?	11. Does the protocol establish a follow-up visit every 3 moths or less for patients with established CVD, calculated high CVD risk, DBT or CKD once the BP is under control ?	12. Does the protocol promote medication titriation by non-physician personnel under monitoring and by protocol?	13. Does the protocol include the healthy lifestyle recommendations?	14. Does the protocol fit into a strategy that ensures a 3-month supply of medications for the patient?	15. Can the protocol be applied to manage most cases of hypertension?		16. Does the protocol establish pharmacological therapy immediately after confirming a SBP≥ 140 mmHg or a DBP≥ 90 mmHg?	17. Does the protocol intensify medication titriation whenever an elevated BP is confirmed?	18. Does the protocol establish a target <140/90 mmHg among the general adult population?	19. Does the protocol contain only first-line medications recommended in current guidelines? (Long-acting: ACEi/ARB/CCB/TZ-TZL)	20. Does the protocol define specific medications?	21. Does the protocol define specific medication dosages?	22. Does the protocol explicitly establish that medication is taken at a single daily time?	23. Does the protocol recommend two medications combination treatment for all patients in the initial pharmacological treatment step once hypertension has been diagnosed?	24. Does the protocol recommend fixed-dose combination antihypertensive medications?	25. Does the antihypertensive pharmacological treatment prescribed by the protocol independent of complementary patient evaluations?		26. Does the protocol recommend assessing CVD risk in all patients with hypertension?	27. Is antihypertensive treatment initiated immediately regardless of CVD risk assessment?	28. Is antihypertensive treatment initiated after confirming a SBP ≥ 130 mmHg in patients with established CVD?	29. Does the protocol establish a treatment target of a SBP <130 mmHg in patients with established CVD?	30. Among patients without previous CVD, is antihypertensive treatment initiated after confirming a SBP ≥ 130 mmHg in patients with calculated high CVD risk, DBT or CKD?	31. Among patients without previous CVD, does the protocol establish a treatment target of a SBP < 130 mmHg in patients with calculated high CVD risk, DBT or CKD?	32. Does the protocol recommend adding high-intensity statin therapy in patiens with established CVD?	33. Among patients without previous CVD, does the protocol recommend adding moderate- to high intensity statin therapy in patients with calculated high CVD risk, DBT or CKD disease?	34. Does the protocol recommend adding low-dose aspirin in patients with established CVD?
Recommendation Type			Expert agreement in favor	Expert agreement in favor	Expert agreement in favor	Expert agreement in favor	Strong Recommendation	Expert agreement in favor	Expert agreement in favor	Expert agreement in favor	Conditional Recommendation	Conditional Recommendation	Expert agreement in favor	Conditional Recommendation	Expert agreement in favor	Expert agreement in favor	Expert agreement in favor		Strong Recommendation	Strong Recommendation	Strong Recommendation	Strong Recommendation	Expert agreement in favor	Expert agreement in favor	Expert agreement in favor	Conditional Recommendation	Conditional Recommendation	Conditional Recommendation		Conditional Recommendation	Conditional Recommendation	Strong Recommendation	Strong Recommendation	Conditional Recommendation	Conditional Recommendation	Strong Recommendation	Strong Recommendation	Strong Recommendation
Certainty of Evidence			Consensus of expert	Consensus of expert	Consensus of expert	Consensus of expert	Consensus of expert	Consensus of expert	Consensus of expert	Consensus of expert	Low	Low	Consensus of expert	Low	Consensus of expert	Consensus of expert	Consensus of expert		Moderate/High	Moderate	Moderate	High	Consensus of expert	Consensus of expert	Consensus of expert	Moderate	Moderate	Low		Low	Low	Moderate/High	Moderate	Moderate/High	Moderate	High	High	High
Operational Definition			The presentation of the protocol is clear in terms of letter format, graphic structure and colors; its design is simple and key points are highlighted.	The protocol is directive (no options) and has no branches or alternative paths. Warnings or special mesages should be included into a black box or footnote.	It is explicit that primary health care represents the main scope of protocol implementation.	Number of steps in the protocol.	The health center performs HTN screening in the entire adult population and the protocol explicitly mentions it.	The health system allows BP measurement by non-medical personnel (nursing assistants, community health workers, pharmacists, etc.) with appropriate certification (e.g., HEARTS course).	The protocol explicitly includes the indication to repeat the measurement if BP is≥140/90 mmHg (≥130 mmHg SBP in patients with established CVD, high CVD risk, DBT or CKD).	The protocol includes a reminder to assess adherence to treatment.	The follow-uo intervals between protocol steps are explicit.	The follow-up intervals for the population without high risk and with BP under control are explicit.	The follow-up intervals for the population with established CVD, high CVD risk, DBT or CKD, and with BP under control are explicit.	The protocol is implemented in a setting that allows nurses and/or pharmacists to escalate treatment according to protocol indications.	The main healthy lifestyle recommendations are explicit and direct, specifying the particular goal (e.g., 30 minutes of moderate physical activity per day, 5 days a week).	The protocol is implemented in a setting that ensure a 3-month supply of medications to the patient, once BP is controlled.	The protocol should be sufficiently comprehensive to be used in at least 90% of the hypertensive patients attended in the center.		The protocol indicates starting hypertension treatment inmediatly after confirming the diagnosis. (SBP≥ 140 or DBP≥ 90 for general and SBP≥130 in patients with established CVD, high CVD risk, DBT or CKD)	The protocol indicates treatment intensification immediately upon blood pressure values above the control target (≥140/90 or ≥130 SBP in high risk). The protocol should recommend increasing treatment to 3 drugs at maximun doses.	The BP target established is explicit and independent of age.	The protocol does not contain drugs that must be administered more than once a day or that belong to pharmacological groups other than those listed. *Losartan and Hydrochlorothiazide are not considered long-acting medications.	The protocol establishes specific drugs.	The protocol establishes specific medication dosages for each step.	The protocol makes explicit mention of the need to group all medications into a single daily intake.	The first step of pharmacological treatment should contain 2 long-acting antihypertensive drugs that allow a single daily intake.	The protocol contains at least two antihypertensive drugs in the same tablet.	The protocol indicates the initiation of antihypertensive treatment immediately after the diagnosis of hypertension has been confirmed, regardless of any complementary evaluation.		The protocol explicitly recommends the estimation of CVD risk in all hypertensive patients, without implying a delay in the start of treatment.	The assessment of CVD risk can be done together with the start of antihypertensive treatment or after, but never should the pharmacological prescription be delayed.	The threshold for starting therapy in patients with established CVD is explicitly defined at SBP levels≥ 130 mmHg.	The control goal in patients with established CVD is explicitly set at SBP levels <130 mmHg.	The threshold for initiating therapy in population with high CVD risk, DBT or CKD, is explicitly defined at levels of SBP≥130 mmHg.	The control goal in patients with high CVD risk, DBT or CKD is explicitly set at SBP levels <130 mmHg.	If the patient has a history of coronary, cerebrovascular or peripheral vascular disease, the protocol recommends high-intensity treatment with statins (Atorvastatin 40-80 mg or Rosuvastatin 20-40 mg).	If the patient is at high CVD risk, DBT or CKD, the protocol recommends moderate-intensity treatment with statins (Atorvastatin 10-20 mg, Rosuvastatin 5-10 mg or Simvastatin 20-40 mg).	If the patient has a history of coronary, cerebrovascular or peripheral vascular disease, the protocol should recommend treatment with Aspirin 81-100 mg/day.
Background Source			DiPette D, et al. Standardized treatment to improve hypertension control in primary health care: The HEARTS in the Americas Initiative. J Clin Hypertens. 2020;00:1-11	DiPette D, et al. Standardized treatment to improve hypertension control in primary health care: The HEARTS in the Americas Initiative. J Clin Hypertens. 2020;00:1-11 /// WHO 2021 HTN Guideline /// ISH 2020 HTN Guideline. /// ESC 2018 HTN Guideline.	DiPette D, et al. Standardized treatment to improve hypertension control in primary health care: The HEARTS in the Americas Initiative. J Clin Hypertens. 2020;00:1-11	DiPette D, et al. Standardized treatment to improve hypertension control in primary health care: The HEARTS in the Americas Initiative. J Clin Hypertens. 2020;00:1-11	Kirschbaum T, et al. Targeting Hypertension Screening in Low-and Middle-Income Countries: A Cross-Sectional Analysis of 1.2 Million Adults in 56 Countries. J Am Heart Assoc. 2021;10:e021063. /// ESC 2018 HTN Guideline. /// AHA/ACC 2017 HTN Guideline. /// ISH 2020 HTN Guideline.	HEARTS HTN Drivers /// Module T of HEARTS /// Schwalm J, et al. A community-based comprehensive intervention to reduce cardiovascular risk in hypertension (HOPE 4): a cluster-randomised controlled trial. Lancet. 2019 Oct 5;394(10205):1231-1242. /// He J, et al. Effect of a Community Health Worker-Led Multicomponent Intervention on Blood Pressure Control in Low-income Patients in Argentina: A Rand…	HEARTS HTN Drivers /// ESC 2018 HTN Guideline /// AHA/ACC 2017 HTN Guideline.	He J, et al. Effect of a Community Health Worker-Led Multicomponent Intervention on Blood Pressure Control in Low-income Patients in Argentina: A Randomized Clinical Trial. JAMA. 2017 September 19; 318(11): 1016–1025. /// Schwalm J, et al. A community-based comprehensive intervention to reduce cardiovascular risk in hypertension (HOPE 4): a cluster-randomised controlled trial. Lancet. 2019 Oct 5;…	WHO 2021 HTN Guideline	WHO 2021 HTN Guideline	HEARTS HTN Drivers	HEARTS HTN Drivers /// WHO 2021 HTN Guideline.	Module H of HEARTS	HEARTS HTN Drivers	DiPette D, et al. Standardized treatment to improve hypertension control in primary health care: The HEARTS in the Americas Initiative. J Clin Hypertens. 2020;00:1-11		WHO 2021 HTN Guideline /// AHA/ACC 2017 HTN Guideline. /// ISH 2020 HTN Guideline.	HEARTS HTN Drivers /// WHO 2021 HTN Guideline. /// ISH 2020 HTN Guideline.	WHO 2021 HTN Guideline. /// ESC 2018 HTN Guideline. /// AHA/ACC 2017 HTN Guideline. /// ISH 2020 HTN Guideline.	DiPette D, et al. Standardized treatment to improve hypertension control in primary health care: The HEARTS in the Americas Initiative. J Clin Hypertens. 2020;00:1-11 /// WHO 2021 HTN Guideline.	HEARTS HTN Drivers /// DiPette D, et al. Standardized treatment to improve hypertension control in primary health care: The HEARTS in the Americas Initiative. J Clin Hypertens. 2020;00:1-11	HEARTS HTN Drivers /// DiPette D, et al. Standardized treatment to improve hypertension control in primary health care: The HEARTS in the Americas Initiative. J Clin Hypertens. 2020;00:1-11	DiPette D, et al. Standardized treatment to improve hypertension control in primary health care: The HEARTS in the Americas Initiative. J Clin Hypertens. 2020;00:1-11. /// ISH 2020 HTN Guideline.	WHO 2021 HTN Guideline /// ESC 2018 HTN Guideline. /// ISH 2020 HTN Guideline.	HEARTS HTN Drivers /// WHO 2021 HTN Guideline /// ESC 2018 HTN Guideline /// ISH 2020 HTN Guideline.	WHO 2021 HTN Guideline /// ESC 2018 HTN Guideline. /// ISH 2020 HTN Guideline.		HEARTS HTN Drivers /// WHO 2021 HTN Guideline /// ESC 2018 HTN Guideline. /// AHA/ACC 2017 HTN Guideline. /// ISH 2020 HTN Guideline.	WHO 2021 HTN Guideline /// ESC 2018 HTN Guideline. /// ISH 2020 HTN Guideline.	WHO 2021 HTN Guideline.	WHO 2021 HTN Guideline.	WHO 2021 HTN Guideline.	WHO 2021 HTN Guideline.	HEARTS HTN Drivers /// AHA/ACC 2018 HTN Guideline /// ESC/EAS 2019 Dyslipidemia Guideline /// EACPR 2016 CV Prevention Guideline	HEARTS HTN Drivers /// ACC/AHA 2019 Cholesterol Treatment Guideline /// ESC/EAS 2019 Dyslipidemia Guideline /// EACPR 2016 CV Prevention	HEARTS HTN Drivers /// CCS/CAIC 2018 Antiplatelet Therapy Guideline /// EACPR 2016 CV Prevention Guideline /// Aspirin Use to Prevent Cardiovascular Disease. JAMA. 2022;327(16):1577-1584. doi:10.1001/jama.2022.4983
HEARTS COUNTRIES AND REGIONS																		0											0										0	0
																		0											0										0	0
																		0											0										0	0
																		0											0										0	0
																		0											0										0	0
																		0											0										0	0
																		0											0										0	0
																		0											0										0	0
																		0											0										0	0
																		0											0										0	0
																		0											0										0	0
																		0											0										0	0
																		0											0										0	0
																		0											0										0	0
																		0											0										0	0
																		0											0										0	0
																		0											0										0	0
																		0											0										0	0
																		0											0										0	0
																		0											0										0	0
																		0											0										0	0
																		0											0										0	0
																		0											0										0	0
																		0											0										0	0

## Sheet: Score
HEARTS in the Americas	REQUIREMENTS TO OPTIMIZE THE PROTOCOL IMPLEMENTATION																	Implementation Score	HYPERTENSION TREATMENT										BP treatment Score	CARDIOVASCULAR RISK MANAGEMENT									CVD risk approach Score	Total Score
																														*The protocol should explicitly define what is considered high cardiovascular risk for the country.
	Name of the Country or Region	Current Protocol Type	1. Does the protocol establish a clear course of action?	2. Does the protocol have a linear (non-branching) structure?	3. Is the protocol primary healthcare based?	4. How many treatment steps are in the protocol? (Considering 4 optimal to 6 acceptable)	5. Does the protocol include a hypertension screening strategy for all adults?	6. Does the protocol promote a strategy that allows BP measurment by certified non-physician health workers?	7. Does the protocol explicitly establish repeat BP measurement if the first BP reading is elevated?	8. Does the protocol indicate an assessment of treatment adherence?	9. Does the protocol establish a follow-up visit every 2-4 weeks until BP control is achieved?	10. Does the protocol establish a follow-up visit every 3-6 months for low- and moderate-risk patients once the BP is under control?	11. Does the protocol establish a follow-up visit every 3 moths or less for patients with established CVD, calculated high CVD risk, DBT or CKD once the BP is under control ?	12. Does the protocol promote medication titriation by non-physician personnel under monitoring and by protocol?	13. Does the protocol include the healthy lifestyle recommendations?	14. Does the protocol fit into a strategy that ensures a 3-month supply of medications for the patient?	15. Can the protocol be applied to manage most cases of hypertension?		16. Does the protocol establish pharmacological therapy immediately after confirming a SBP≥ 140 mmHg or a DBP≥ 90 mmHg?	17. Does the protocol intensify medication titriation whenever an elevated BP is confirmed?	18. Does the protocol establish a target <140/90 mmHg among the general adult population?	19. Does the protocol contain only first-line medications recommended in current guidelines? (Long-acting: ACEi/ARB/CCB/TZ-TZL)	20. Does the protocol define specific medications?	21. Does the protocol define specific medication dosages?	22. Does the protocol explicitly establish that medication is taken at a single daily time?	23. Does the protocol recommend two medications combination treatment for all patients in the initial pharmacological treatment step once hypertension has been diagnosed?	24. Does the protocol recommend fixed-dose combination antihypertensive medications?	25. Does the antihypertensive pharmacological treatment prescribed by the protocol independent of complementary patient evaluations?		26. Does the protocol recommend assessing CVD risk in all patients with hypertension?	27. Is antihypertensive treatment initiated immediately regardless of CVD risk assessment?	28. Is antihypertensive treatment initiated after confirming a SBP ≥ 130 mmHg in patients with established CVD?	29. Does the protocol establish a treatment target of a SBP <130 mmHg in patients with established CVD?	30. Among patients without previous CVD, is antihypertensive treatment initiated after confirming a SBP ≥ 130 mmHg in patients with calculated high CVD risk, DBT or CKD?	31. Among patients without previous CVD, does the protocol establish a treatment target of a SBP < 130 mmHg in patients with calculated high CVD risk, DBT or CKD?	32. Does the protocol recommend adding high-intensity statin therapy in patiens with established CVD?	33. Among patients without previous CVD, does the protocol recommend adding moderate- to high intensity statin therapy in patients with calculated high CVD risk, DBT or CKD disease?	34. Does the protocol recommend adding low-dose aspirin in patients with established CVD?
	0	0	0	0	0	0	0	0	0	0	0	0	0	0	0	0	0	0	0	0	0	0	0	0	0	0	0	0	0	0	0	0	0	0	0	0	0	0	0	0
	0	0	0	0	0	0	0	0	0	0	0	0	0	0	0	0	0	0	0	0	0	0	0	0	0	0	0	0	0	0	0	0	0	0	0	0	0	0	0	0
	0	0	0	0	0	0	0	0	0	0	0	0	0	0	0	0	0	0	0	0	0	0	0	0	0	0	0	0	0	0	0	0	0	0	0	0	0	0	0	0
	0	0	0	0	0	0	0	0	0	0	0	0	0	0	0	0	0	0	0	0	0	0	0	0	0	0	0	0	0	0	0	0	0	0	0	0	0	0	0	0
	0	0	0	0	0	0	0	0	0	0	0	0	0	0	0	0	0	0	0	0	0	0	0	0	0	0	0	0	0	0	0	0	0	0	0	0	0	0	0	0
	0	0	0	0	0	0	0	0	0	0	0	0	0	0	0	0	0	0	0	0	0	0	0	0	0	0	0	0	0	0	0	0	0	0	0	0	0	0	0	0
	0	0	0	0	0	0	0	0	0	0	0	0	0	0	0	0	0	0	0	0	0	0	0	0	0	0	0	0	0	0	0	0	0	0	0	0	0	0	0	0
	0	0	0	0	0	0	0	0	0	0	0	0	0	0	0	0	0	0	0	0	0	0	0	0	0	0	0	0	0	0	0	0	0	0	0	0	0	0	0	0
	0	0	0	0	0	0	0	0	0	0	0	0	0	0	0	0	0	0	0	0	0	0	0	0	0	0	0	0	0	0	0	0	0	0	0	0	0	0	0	0
	0	0	0	0	0	0	0	0	0	0	0	0	0	0	0	0	0	0	0	0	0	0	0	0	0	0	0	0	0	0	0	0	0	0	0	0	0	0	0	0
	0	0	0	0	0	0	0	0	0	0	0	0	0	0	0	0	0	0	0	0	0	0	0	0	0	0	0	0	0	0	0	0	0	0	0	0	0	0	0	0
	0	0	0	0	0	0	0	0	0	0	0	0	0	0	0	0	0	0	0	0	0	0	0	0	0	0	0	0	0	0	0	0	0	0	0	0	0	0	0	0
	0	0	0	0	0	0	0	0	0	0	0	0	0	0	0	0	0	0	0	0	0	0	0	0	0	0	0	0	0	0	0	0	0	0	0	0	0	0	0	0
	0	0	0	0	0	0	0	0	0	0	0	0	0	0	0	0	0	0	0	0	0	0	0	0	0	0	0	0	0	0	0	0	0	0	0	0	0	0	0	0
	0	0	0	0	0	0	0	0	0	0	0	0	0	0	0	0	0	0	0	0	0	0	0	0	0	0	0	0	0	0	0	0	0	0	0	0	0	0	0	0
	0	0	0	0	0	0	0	0	0	0	0	0	0	0	0	0	0	0	0	0	0	0	0	0	0	0	0	0	0	0	0	0	0	0	0	0	0	0	0	0
	0	0	0	0	0	0	0	0	0	0	0	0	0	0	0	0	0	0	0	0	0	0	0	0	0	0	0	0	0	0	0	0	0	0	0	0	0	0	0	0
	0	0	0	0	0	0	0	0	0	0	0	0	0	0	0	0	0	0	0	0	0	0	0	0	0	0	0	0	0	0	0	0	0	0	0	0	0	0	0	0
	0	0	0	0	0	0	0	0	0	0	0	0	0	0	0	0	0	0	0	0	0	0	0	0	0	0	0	0	0	0	0	0	0	0	0	0	0	0	0	0
	0	0	0	0	0	0	0	0	0	0	0	0	0	0	0	0	0	0	0	0	0	0	0	0	0	0	0	0	0	0	0	0	0	0	0	0	0	0	0	0
	0	0	0	0	0	0	0	0	0	0	0	0	0	0	0	0	0	0	0	0	0	0	0	0	0	0	0	0	0	0	0	0	0	0	0	0	0	0	0	0
	0	0	0	0	0	0	0	0	0	0	0	0	0	0	0	0	0	0	0	0	0	0	0	0	0	0	0	0	0	0	0	0	0	0	0	0	0	0	0	0
	0	0	0	0	0	0	0	0	0	0	0	0	0	0	0	0	0	0	0	0	0	0	0	0	0	0	0	0	0	0	0	0	0	0	0	0	0	0	0	0
	0	0	0	0	0	0	0	0	0	0	0	0	0	0	0	0	0	0	0	0	0	0	0	0	0	0	0	0	0	0	0	0	0	0	0	0	0	0	0	0
	0	0	0	0	0	0	0	0	0	0	0	0	0	0	0	0	0	0	0	0	0	0	0	0	0	0	0	0	0	0	0	0	0	0	0	0	0	0	0	0
	0	0	0	0	0	0	0	0	0	0	0	0	0	0	0	0	0	0	0	0	0	0	0	0	0	0	0	0	0	0	0	0	0	0	0	0	0	0	0	0
	0	0	0	0	0	0	0	0	0	0	0	0	0	0	0	0	0	0	0	0	0	0	0	0	0	0	0	0	0	0	0	0	0	0	0	0	0	0	0	0
	0	0	0	0	0	0	0	0	0	0	0	0	0	0	0	0	0	0	0	0	0	0	0	0	0	0	0	0	0	0	0	0	0	0	0	0	0	0	0	0

## Sheet: Listas
Dicotómica	Answers			Pasos	Steps	Protocolo	Protocol
Parcialmente	Partially			2	2	Presente	Present
Si	Yes			3	3	Aceptable	Acceptable
No	No			4	4	Ideal	Ideal
	Not available			5	5
				6	6
				7	7
				8	8
				9	9
				10	10
