# Supplementary material for: HEARTS in the Americas clinical pathway. Strengthening the decision support system to improve hypertension and cardiovascular disease risk management in primary care settings
Source: Front Cardiovasc Med. 2023 Apr 26;10:1102482. doi: 10.3389/fcvm.2023.1102482 (PMC10169833; doi:10.3389/fcvm.2023.1102482)
Supplement: Supplementary file 4 [file Table4.xlsx]

## Sheet: Table 1
Countries implementing HEARTS	Before (*)								After (*)
	Requirements to optimize protocol implementation		BP Pharmacologic Treatment		Cardiovascular Risk Management		Total Score		Requirements to optimize protocol implementation		BP Pharmacologic Treatment		Cardiovascular Risk Management		Total Score
	% of Max	Score	% of Max	Score	% of Max	Score	% of Max	Score	% of Max	Score	% of Max	Score	% of Max	Score	% of Max	Score
Argentina	0.73	(11)	75%	(7.5)	11%	(1)	57%	(19.5)		ND		ND		ND		ND
Chile	0.53	(8)	70%	(7)	33%	(3)	53%	(18)	93%	(14)	85%	(8.5)	100%	(9)	93%	(31.5)
Cuba	0.7	(10.5)	65%	(6.5)	61%	(5.5)	66%	(22.5)	93%	(14)	85%	(8.5)	100%	(9)	93%	(31.5)
Dominican Republic	0.67	(10)	75%	(7.5)	11%	(1)	54%	(18.5)	93%	(14)	85%	(8.5)	89%	(8)	90%	(30.5)
Ecuador	0.67	(10)	75%	(7.5)	55%	(5)	66%	(22.5)	93%	(14)	85%	(8.5)	72%	(6.5)	85%	(29)
Mexico - C & S	0.7	(10.5)	75%	(7.5)	61%	(5.5)	69%	(23.5)	93%	(14)	85%	(8.5)	100%	(9)	93%	(31.5)
Panama	0.47	(7)	50%	(5)	22%	(2)	41%	(14)		ND		ND		ND		ND
Perú	0.57	(8.5)	45%	(4.5)	33%	(3)	47%	(16)	90%	(13.5)	8%	(8)	78%	(7)	84%	(28.5)
Saint Lucia	0.73	(11)	65%	(6.5)	72%	(6.5)	70%	(24)	93%	(14)	95%	(9.5)	100%	(9)	95%	(32.5)
Trinidad & Tobago	0.6	(9)	75%	(7.5)	61%	(5.5)	65%	(22)	93%	(14)	85%	(8.5)	100%	(9)	93%	(31.5)
New HEARTS Countries
Bolivia									93%	(14)	85%	(8.5)	100%	(9)	93%	31.5
British Virgin Islands									93%	(14)	80%	(8)	100%	(9)	91%	31
Costa Rica									93%	(14)	85%	(8.5)	100%	(9)	93%	31.5
Dominica									93%	(14)	95%	(9.5)	100%	(9)	95%	32.5
El Salvador									93%	(14)	85%	(8.5)	100%	(9)	93%	31.5
Guyana									93%	(14)	95%	(9.5)	100%	(9)	93%	32.5
Mexico - Yucatán									90%	(13.5)	90%	(9)	100%	(9)	93%	31.5
(*) Score expresed by each domain and their relative values according to the maximum (Requirements to optimize the protocol implementation = 15; Blood pressure pharmacologic treatment = 10; CVD risk managemet = 9)
